# Supplementary material for: Prevalence and Determinants of Schistosoma mansoni Infection among Pre-School Age Children in Southern Ethiopia
Source: Pathogens. 2023 Jun 21;12(7):858. doi: 10.3390/pathogens12070858 (PMC10385345; doi:10.3390/pathogens12070858)
Supplement: Supplementary file 1 [file pathogens-12-00858-s001.zip]

Archive with 1 entries (1 files):
- pathogens-2420343-supplementary.pdf
